# Supplementary material for: Improve individual treatment by comparing treatment benefits: cancer artificial intelligence survival analysis system for cervical carcinoma
Source: J Transl Med. 2022 Jun 28;20:293. doi: 10.1186/s12967-022-03491-8 (PMC9238034; doi:10.1186/s12967-022-03491-8)
Supplement: Supplementary file 1 — Additional file 1. Baseline characteristics of the original study dataset. [file 12967_2022_3491_MOESM1_ESM.xlsx]

## Sheet: Sheet 1
patientID	OS_Month	OS	Age	PT	PM	Stage	Radiation_Surgery	Chemotherapy
5674	45	0	18	1	0	1	0	0
3356	40	0	18	1	0	1	0	0
885	42	0	20	1	0	1	0	0
5509	57	0	20	1	0	1	1	1
5675	51	0	20	1	0	3	0	1
5676	52	0	20	1	0	1	1	0
5677	79	0	20	1	0	1	0	0
3357	24	0	21	1	0	1	0	1
3358	17	1	21	2	0	2	1	1
1	28	0	22	1	0	1	0	0
2	48	0	22	1	0	1	0	0
3	82	0	22	1	0	1	0	0
886	25	0	22	1	0	1	0	0
887	39	0	22	1	0	1	1	0
888	54	0	22	1	0	1	0	0
889	63	0	22	1	0	1	0	0
3359	47	0	22	1	0	1	0	0
3360	61	0	22	1	0	1	0	0
3361	29	1	22	1	0	3	1	1
5678	32	0	22	1	0	1	0	0
5679	41	0	22	1	0	1	0	0
5680	58	0	22	1	0	1	0	1
5681	82	0	22	1	0	1	0	0
4	11	0	23	1	0	1	0	0
5	11	0	23	1	0	1	0	0
6	46	0	23	1	0	1	0	0
7	52	0	23	1	0	1	0	0
8	57	0	23	1	0	1	0	0
9	75	0	23	1	0	1	0	0
890	67	0	23	1	0	1	0	0
891	77	0	23	1	0	1	0	0
3362	16	0	23	1	0	3	1	1
3363	26	0	23	1	0	1	0	0
3364	31	0	23	2	1	4	0	1
3365	68	0	23	1	0	1	0	0
3366	12	1	23	2	0	3	0	1
3367	14	1	23	1	0	1	0	1
5682	13	0	23	1	0	1	0	0
5683	36	0	23	1	0	1	0	0
5684	57	0	23	1	0	1	0	0
5685	59	0	23	1	0	1	0	1
5686	77	0	23	1	0	1	0	0
5687	78	0	23	1	0	1	0	0
10	13	0	24	1	0	1	0	0
11	33	0	24	2	0	3	0	1
892	13	0	24	1	0	1	0	1
893	20	0	24	1	0	1	0	0
894	23	0	24	2	0	3	1	1
895	49	0	24	1	0	1	0	0
896	66	0	24	1	0	1	1	1
897	12	1	24	2	0	2	0	1
3368	8	0	24	1	0	1	0	0
3369	20	0	24	1	0	3	1	1
3370	27	0	24	1	0	1	0	0
3371	27	0	24	2	0	3	0	1
3372	30	0	24	1	0	3	1	1
3373	44	0	24	1	0	1	0	0
3374	52	0	24	1	0	1	0	0
3375	54	0	24	1	0	1	0	0
3376	58	0	24	1	0	1	0	0
3377	60	0	24	1	0	1	0	0
3378	14	1	24	2	0	3	0	1
3379	25	1	24	1	0	3	1	1
5688	30	0	24	1	0	1	0	0
5689	38	0	24	1	0	1	0	0
5690	60	0	24	1	0	1	0	0
5691	64	0	24	1	0	1	0	0
5692	70	0	24	1	0	1	0	0
5693	76	0	24	1	0	1	0	0
5694	78	0	24	1	0	1	0	0
5695	79	0	24	1	0	1	1	0
5696	82	0	24	1	0	1	0	0
5697	12	1	24	1	1	4	1	1
12	15	0	25	1	0	1	0	0
13	16	0	25	1	0	1	0	0
14	16	0	25	2	0	2	1	1
15	18	0	25	1	0	1	0	0
16	38	0	25	1	0	1	0	0
17	57	0	25	1	0	1	0	0
18	63	0	25	1	0	1	0	0
19	64	0	25	1	0	1	0	0
20	68	0	25	1	0	1	0	0
21	69	0	25	1	0	1	0	0
22	80	0	25	1	0	1	0	0
898	12	0	25	1	0	1	0	0
899	12	0	25	1	0	1	0	0
900	17	0	25	1	0	1	0	1
901	18	0	25	3	0	3	0	1
902	19	0	25	1	0	1	0	0
903	24	0	25	1	0	1	0	0
904	28	0	25	1	0	1	0	0
905	30	0	25	1	0	1	0	0
906	32	0	25	3	0	3	0	1
907	41	0	25	1	0	1	0	0
908	46	0	25	1	0	1	0	0
909	51	0	25	1	0	1	0	0
910	68	0	25	1	0	1	0	0
911	70	0	25	1	0	1	0	0
912	76	0	25	1	0	3	1	0
913	83	0	25	1	0	1	0	0
3380	27	0	25	1	0	1	0	0
3381	28	0	25	1	0	1	0	0
3382	41	0	25	3	0	3	0	1
3383	42	0	25	1	0	1	0	0
3384	46	0	25	2	0	2	0	1
3385	50	0	25	2	0	3	0	1
3386	51	0	25	1	0	1	0	0
3387	60	0	25	1	0	1	0	0
3388	7	1	25	2	0	3	1	1
3389	24	1	25	1	0	1	1	1
5698	12	0	25	1	0	1	0	1
5699	14	0	25	1	0	1	0	0
5700	14	0	25	2	1	4	1	1
5701	19	0	25	1	0	1	0	0
5702	28	0	25	1	0	1	0	0
5703	29	0	25	1	0	1	0	0
5704	32	0	25	1	0	1	0	0
5705	42	0	25	1	0	1	0	0
5706	44	0	25	1	0	1	0	0
5707	61	0	25	1	0	1	0	0
5708	78	0	25	1	0	1	0	0
5709	78	0	25	1	0	1	0	0
5710	11	1	25	2	0	3	1	1
23	19	0	26	1	0	1	0	0
24	20	0	26	1	0	1	0	0
25	32	0	26	1	0	1	0	0
26	37	0	26	2	0	2	1	1
27	45	0	26	1	0	1	0	0
28	61	0	26	1	0	1	0	0
29	76	0	26	1	0	1	0	0
914	17	0	26	1	0	3	1	1
915	18	0	26	1	0	1	1	0
916	20	0	26	1	0	3	1	1
917	23	0	26	2	1	4	1	1
918	24	0	26	1	0	1	0	0
919	27	0	26	1	0	1	0	0
920	30	0	26	1	0	1	0	0
921	31	0	26	1	0	3	0	1
922	42	0	26	1	0	1	0	0
923	43	0	26	1	0	1	0	0
924	55	0	26	1	0	1	0	0
925	55	0	26	1	0	1	0	0
926	63	0	26	1	0	1	0	0
927	67	0	26	1	0	1	0	0
928	71	0	26	1	0	1	0	0
929	71	0	26	1	0	1	0	0
930	1	1	26	2	1	4	0	0
931	6	1	26	3	0	3	0	0
932	11	1	26	1	1	4	1	1
933	40	1	26	1	0	1	0	0
3390	13	0	26	1	0	1	0	0
3391	18	0	26	1	0	1	0	0
3392	18	0	26	1	0	3	0	1
3393	20	0	26	1	0	1	1	0
3394	22	0	26	1	0	1	0	0
3395	28	0	26	2	0	3	1	1
3396	29	0	26	2	0	2	0	1
3397	40	0	26	3	0	3	0	1
3398	45	0	26	3	1	4	1	1
3399	58	0	26	1	0	3	1	1
3400	64	0	26	1	0	1	0	0
3401	73	0	26	1	1	4	1	1
3402	80	0	26	1	0	1	0	0
3403	80	0	26	2	0	3	1	1
3404	4	1	26	2	0	2	1	0
3405	7	1	26	3	0	3	1	1
3406	8	1	26	1	0	1	0	1
3407	10	1	26	1	0	3	1	1
3408	16	1	26	1	0	3	1	1
3409	17	1	26	3	0	3	0	1
3410	19	1	26	2	0	2	0	1
3411	20	1	26	1	1	4	0	1
3412	32	1	26	2	0	2	1	1
5510	23	0	26	1	0	3	1	1
5711	12	0	26	1	0	1	0	0
5712	16	0	26	1	0	1	0	0
5713	20	0	26	1	0	1	0	0
5714	21	0	26	1	0	1	0	0
5715	26	0	26	1	0	1	0	0
5716	28	0	26	2	0	3	0	1
5717	32	0	26	1	0	1	0	0
5718	33	0	26	1	0	1	0	0
5719	36	0	26	1	0	3	0	1
5720	42	0	26	1	0	1	0	0
5721	43	0	26	1	0	1	0	0
5722	46	0	26	1	0	1	0	0
5723	53	0	26	1	0	1	0	0
5724	53	0	26	1	0	1	0	1
5725	54	0	26	1	0	1	0	0
5726	59	0	26	1	0	1	0	0
5727	61	0	26	1	0	3	1	1
5728	78	0	26	1	0	1	0	0
5729	80	0	26	1	0	1	0	0
5730	9	1	26	2	1	4	0	1
5731	15	1	26	2	0	3	0	1
5732	15	1	26	2	0	3	0	1
30	7	0	27	1	0	1	0	0
31	12	0	27	1	0	1	0	0
32	24	0	27	1	0	1	0	0
33	30	0	27	1	0	1	0	0
34	33	0	27	1	0	1	1	1
35	42	0	27	1	0	1	0	0
36	65	0	27	1	0	1	0	0
37	70	0	27	1	0	1	0	0
934	9	0	27	1	0	1	0	0
935	13	0	27	1	0	1	0	0
936	13	0	27	1	0	1	1	0
937	16	0	27	2	0	2	1	1
938	25	0	27	1	0	1	0	0
939	39	0	27	1	0	3	0	1
940	48	0	27	1	0	1	0	0
941	58	0	27	1	0	1	0	0
942	60	0	27	1	0	1	0	0
943	67	0	27	1	0	1	0	0
944	76	0	27	1	0	1	0	0
945	76	0	27	1	0	1	0	0
946	78	0	27	1	0	1	0	0
947	80	0	27	1	0	1	0	0
948	83	0	27	1	0	1	0	0
949	7	1	27	2	0	3	0	1
950	11	1	27	2	0	2	1	1
951	11	1	27	3	0	3	0	1
952	28	1	27	1	0	1	0	0
953	44	1	27	1	0	3	0	1
3413	12	0	27	1	0	1	1	1
3414	14	0	27	1	0	1	0	0
3415	18	0	27	2	0	3	1	1
3416	27	0	27	1	0	1	0	0
3417	27	0	27	1	0	1	0	0
3418	33	0	27	1	0	1	0	0
3419	41	0	27	2	0	3	0	1
3420	78	0	27	1	0	1	0	0
3421	78	0	27	2	0	3	1	1
3422	80	0	27	2	0	3	0	1
3423	7	1	27	2	0	2	0	1
3424	8	1	27	3	0	3	0	1
3425	10	1	27	2	1	4	0	0
3426	25	1	27	1	1	4	1	1
5511	45	1	27	1	0	3	1	1
5733	16	0	27	1	0	1	0	0
5734	31	0	27	1	0	1	0	0
5735	34	0	27	1	0	1	0	0
5736	35	0	27	1	0	1	0	0
5737	41	0	27	1	0	1	0	0
5738	42	0	27	1	0	1	1	1
5739	47	0	27	2	1	4	0	0
5740	51	0	27	1	0	1	0	0
5741	63	0	27	2	0	2	1	0
5742	78	0	27	1	0	1	0	1
5743	81	0	27	1	0	3	1	1
5744	82	0	27	1	0	1	0	0
5745	5	1	27	2	1	4	0	1
38	17	0	28	1	0	1	0	0
39	18	0	28	1	0	1	0	0
40	27	0	28	1	0	1	0	0
41	32	0	28	1	0	1	0	0
42	51	0	28	1	0	1	0	0
43	55	0	28	1	0	1	0	1
44	68	0	28	1	0	1	0	0
954	14	0	28	1	0	1	0	0
955	14	0	28	1	0	1	0	0
956	14	0	28	2	0	3	0	1
957	20	0	28	2	0	3	0	1
958	22	0	28	1	0	1	1	1
959	23	0	28	4	1	4	0	1
960	24	0	28	1	0	1	0	0
961	31	0	28	1	0	1	0	0
962	32	0	28	1	0	1	0	0
963	32	0	28	1	0	1	0	0
964	35	0	28	1	0	1	1	1
965	41	0	28	1	0	1	0	0
966	42	0	28	2	0	3	1	1
967	47	0	28	1	0	1	0	0
968	56	0	28	1	0	1	0	0
969	57	0	28	1	0	1	0	0
970	57	0	28	2	0	3	0	1
971	61	0	28	1	0	1	1	1
972	64	0	28	1	0	1	0	0
973	66	0	28	1	0	1	0	0
974	72	0	28	1	0	1	0	0
975	72	0	28	2	0	2	1	1
976	78	0	28	1	0	1	0	0
977	79	0	28	1	0	1	0	1
978	79	0	28	1	0	1	0	0
979	81	0	28	1	0	1	0	0
980	16	1	28	4	1	4	0	1
981	19	1	28	2	0	2	0	1
982	78	1	28	1	0	3	1	0
3427	7	0	28	2	0	2	0	0
3428	15	0	28	2	0	2	1	1
3429	17	0	28	1	0	1	0	0
3430	21	0	28	2	0	3	1	1
3431	22	0	28	2	0	3	0	1
3432	28	0	28	1	0	1	1	0
3433	30	0	28	1	0	1	1	1
3434	34	0	28	2	0	3	0	1
3435	39	0	28	1	0	1	0	0
3436	62	0	28	1	0	1	0	0
3437	73	0	28	1	0	3	1	1
3438	81	0	28	1	0	1	0	0
3439	9	1	28	4	0	4	0	1
3440	71	1	28	2	0	3	0	1
5512	15	0	28	1	0	1	1	1
5513	33	0	28	1	0	1	0	0
5514	40	0	28	1	0	1	0	0
5515	8	1	28	1	0	3	1	1
5746	9	0	28	1	0	1	0	0
5747	12	0	28	2	0	2	0	1
5748	14	0	28	1	0	1	0	0
5749	24	0	28	2	0	2	1	1
5750	25	0	28	1	0	1	0	0
5751	25	0	28	1	0	1	0	0
5752	25	0	28	2	0	3	0	1
5753	27	0	28	1	0	1	0	0
5754	28	0	28	1	0	1	0	0
5755	32	0	28	1	0	1	0	0
5756	40	0	28	1	0	1	0	0
5757	40	0	28	1	0	1	0	0
5758	45	0	28	1	0	1	0	0
5759	47	0	28	1	0	1	0	0
5760	47	0	28	1	0	1	0	0
5761	48	0	28	1	0	1	0	0
5762	52	0	28	1	0	3	0	1
5763	58	0	28	1	0	1	0	0
5764	69	0	28	1	0	1	0	0
5765	70	0	28	1	0	1	0	0
5766	75	0	28	1	0	1	0	0
5767	76	0	28	2	0	2	0	1
5768	77	0	28	1	0	1	0	0
5769	77	0	28	1	0	1	0	0
5770	82	0	28	1	0	1	0	0
5771	83	0	28	1	0	1	0	0
5772	13	1	28	3	0	3	0	1
5773	16	1	28	2	0	2	0	1
45	6	0	29	1	0	1	0	0
46	13	0	29	1	0	1	0	0
47	35	0	29	1	0	1	0	0
48	37	0	29	1	0	1	0	0
49	41	0	29	1	0	1	0	0
50	48	0	29	1	0	1	0	0
51	52	0	29	1	0	3	0	0
52	54	0	29	1	0	1	0	0
53	55	0	29	1	0	1	0	0
54	56	0	29	1	0	1	0	0
55	61	0	29	1	0	1	0	0
56	68	0	29	1	1	4	0	0
57	81	0	29	1	0	1	0	0
58	81	0	29	1	0	1	0	0
983	6	0	29	1	0	1	0	0
984	13	0	29	1	0	1	0	0
985	14	0	29	1	0	1	0	0
986	16	0	29	1	0	1	0	0
987	16	0	29	1	0	1	0	0
988	16	0	29	1	0	1	0	0
989	16	0	29	2	0	2	0	1
990	16	0	29	1	0	3	1	1
991	17	0	29	1	0	1	1	1
992	17	0	29	1	0	3	0	1
993	21	0	29	1	0	1	0	0
994	22	0	29	1	0	1	0	0
995	22	0	29	3	1	4	0	1
996	23	0	29	1	0	1	0	0
997	28	0	29	2	0	3	0	1
998	29	0	29	1	0	1	0	0
999	29	0	29	3	0	3	1	0
1000	30	0	29	1	0	1	0	0
1001	30	0	29	1	0	1	0	0
1002	30	0	29	1	0	3	1	0
1003	33	0	29	1	0	1	0	0
1004	40	0	29	1	0	1	0	0
1005	40	0	29	2	0	3	1	1
1006	42	0	29	1	0	1	0	0
1007	44	0	29	1	0	1	1	0
1008	50	0	29	1	0	1	0	0
1009	55	0	29	1	0	1	0	0
1010	56	0	29	1	0	1	0	0
1011	59	0	29	1	0	1	0	0
1012	59	0	29	1	0	1	0	0
1013	61	0	29	1	0	1	0	0
1014	62	0	29	1	0	1	0	0
1015	70	0	29	1	0	1	1	1
1016	71	0	29	1	0	1	0	0
1017	77	0	29	1	0	3	1	1
1018	78	0	29	1	0	1	0	0
1019	80	0	29	1	0	1	0	0
1020	11	1	29	2	0	3	0	1
1021	13	1	29	2	1	4	0	1
1022	16	1	29	3	0	3	0	1
1023	35	1	29	1	0	3	0	0
3441	14	0	29	2	0	2	1	1
3442	16	0	29	1	0	1	0	0
3443	17	0	29	2	0	3	0	1
3444	24	0	29	2	0	2	0	0
3445	27	0	29	1	0	3	1	1
3446	28	0	29	1	0	1	1	1
3447	28	0	29	1	0	1	0	1
3448	29	0	29	2	0	2	0	1
3449	37	0	29	1	0	1	0	0
3450	37	0	29	1	0	1	0	0
3451	44	0	29	2	0	3	1	1
3452	47	0	29	2	0	3	1	1
3453	52	0	29	1	0	1	0	0
3454	61	0	29	1	0	1	0	0
3455	63	0	29	1	0	1	0	0
3456	64	0	29	1	0	1	0	0
3457	68	0	29	2	0	3	1	1
3458	73	0	29	1	0	3	1	1
3459	74	0	29	1	0	1	0	0
3460	79	0	29	1	0	1	0	0
3461	6	1	29	4	1	4	0	1
3462	9	1	29	1	0	1	1	1
3463	9	1	29	1	0	3	1	1
3464	13	1	29	1	0	1	1	1
3465	14	1	29	1	0	3	0	1
3466	15	1	29	1	0	3	1	1
3467	20	1	29	2	0	3	0	1
3468	25	1	29	2	0	3	1	1
5774	7	0	29	1	0	1	0	0
5775	11	0	29	1	0	1	0	0
5776	12	0	29	1	0	1	0	0
5777	18	0	29	1	0	1	0	0
5778	18	0	29	2	0	2	1	1
5779	19	0	29	1	0	1	0	0
5780	20	0	29	1	0	1	0	0
5781	23	0	29	1	0	1	0	0
5782	25	0	29	1	0	1	0	0
5783	29	0	29	1	0	1	0	0
5784	33	0	29	1	0	1	0	0
5785	38	0	29	1	0	1	0	0
5786	41	0	29	1	0	1	0	0
5787	48	0	29	1	0	1	0	0
5788	51	0	29	1	0	1	0	0
5789	55	0	29	1	0	1	0	1
5790	57	0	29	1	0	1	0	0
5791	59	0	29	1	0	1	0	0
5792	66	0	29	1	0	1	0	0
5793	69	0	29	1	0	1	0	0
5794	75	0	29	1	0	1	0	0
5795	77	0	29	1	0	1	0	0
5796	81	0	29	1	0	1	0	0
5797	13	1	29	3	0	3	1	1
5798	25	1	29	2	0	3	1	1
59	10	0	30	1	0	1	0	0
60	12	0	30	1	0	1	0	0
61	14	0	30	1	0	1	0	0
62	15	0	30	1	0	1	0	0
63	17	0	30	1	0	1	0	0
64	17	0	30	1	0	1	0	0
65	17	0	30	1	0	1	0	0
66	25	0	30	1	0	1	1	0
67	29	0	30	3	0	3	1	1
68	31	0	30	1	0	1	0	0
69	31	0	30	1	0	1	0	0
70	31	0	30	1	0	1	0	0
71	40	0	30	1	0	1	0	0
72	51	0	30	1	0	1	1	0
73	52	0	30	1	0	1	0	0
74	53	0	30	1	0	1	0	0
75	55	0	30	1	0	1	0	0
76	56	0	30	1	0	1	0	0
77	69	0	30	1	0	1	0	0
78	76	0	30	1	0	1	0	0
1024	12	0	30	1	0	1	0	0
1025	13	0	30	1	0	1	0	0
1026	14	0	30	1	0	1	0	0
1027	15	0	30	1	0	1	0	0
1028	15	0	30	1	0	1	0	0
1029	16	0	30	1	0	1	0	1
1030	18	0	30	1	0	1	0	0
1031	18	0	30	1	0	1	0	0
1032	18	0	30	1	0	1	0	0
1033	18	0	30	1	0	1	0	0
1034	20	0	30	1	0	1	0	0
1035	29	0	30	1	0	1	0	0
1036	32	0	30	1	0	3	1	1
1037	34	0	30	1	0	1	0	0
1038	38	0	30	1	0	1	0	1
1039	39	0	30	1	0	1	0	0
1040	45	0	30	1	0	1	0	0
1041	48	0	30	1	0	1	0	1
1042	53	0	30	1	0	1	0	1
1043	54	0	30	1	0	1	0	0
1044	56	0	30	2	0	2	0	1
1045	64	0	30	1	0	1	0	0
1046	73	0	30	2	0	3	1	1
1047	74	0	30	3	0	3	0	1
1048	76	0	30	1	0	1	0	0
1049	76	0	30	1	0	1	0	0
1050	77	0	30	1	0	1	1	0
1051	77	0	30	2	0	3	1	1
1052	80	0	30	1	0	3	1	0
1053	81	0	30	1	0	3	1	1
1054	82	0	30	1	0	1	0	0
1055	9	1	30	4	1	4	0	0
1056	10	1	30	2	0	3	1	1
1057	14	1	30	3	0	3	0	1
1058	18	1	30	3	1	4	0	1
3469	8	0	30	2	0	2	1	1
3470	12	0	30	1	0	1	0	1
3471	12	0	30	1	0	1	0	0
3472	14	0	30	2	0	2	0	1
3473	19	0	30	1	1	4	0	1
3474	27	0	30	3	1	4	1	1
3475	31	0	30	1	0	1	0	1
3476	31	0	30	1	0	1	0	0
3477	32	0	30	1	0	1	1	1
3478	41	0	30	1	0	1	0	0
3479	43	0	30	1	0	1	0	1
3480	46	0	30	1	0	1	0	0
3481	50	0	30	1	0	1	0	0
3482	55	0	30	1	0	1	1	0
3483	59	0	30	3	0	3	0	1
3484	60	0	30	2	0	2	1	1
3485	62	0	30	2	0	2	0	0
3486	64	0	30	2	0	3	0	1
3487	67	0	30	1	0	3	1	1
3488	67	0	30	2	0	3	1	1
3489	73	0	30	1	0	1	0	0
3490	75	0	30	1	0	1	0	0
3491	80	0	30	1	0	1	0	1
3492	82	0	30	1	0	1	0	0
3493	83	0	30	3	0	3	1	1
3494	5	1	30	1	0	1	1	0
3495	6	1	30	1	0	3	1	1
3496	16	1	30	2	1	4	0	1
3497	19	1	30	3	1	4	1	0
3498	20	1	30	3	1	4	1	1
3499	32	1	30	3	1	4	1	1
3500	35	1	30	2	1	4	1	0
3501	37	1	30	1	0	3	1	1
3502	42	1	30	2	1	4	0	1
3503	50	1	30	1	0	1	0	1
5799	6	0	30	1	0	1	0	0
5800	6	0	30	1	0	1	0	0
5801	6	0	30	2	0	2	0	1
5802	19	0	30	1	0	3	1	1
5803	20	0	30	1	0	1	0	0
5804	21	0	30	1	0	1	0	0
5805	22	0	30	1	0	1	0	0
5806	23	0	30	1	0	1	0	0
5807	23	0	30	1	0	3	0	1
5808	24	0	30	2	0	2	1	1
5809	26	0	30	1	0	1	0	0
5810	29	0	30	1	0	1	0	0
5811	29	0	30	1	0	1	0	0
5812	31	0	30	1	0	1	0	0
5813	31	0	30	1	0	1	0	0
5814	38	0	30	1	0	1	1	1
5815	42	0	30	1	0	1	0	0
5816	43	0	30	1	0	1	0	0
5817	44	0	30	1	0	1	0	0
5818	45	0	30	2	0	2	0	1
5819	48	0	30	1	0	3	1	1
5820	49	0	30	1	0	1	0	0
5821	53	0	30	1	0	1	0	0
5822	53	0	30	1	0	1	0	0
5823	53	0	30	1	0	1	0	0
5824	55	0	30	1	0	1	0	0
5825	63	0	30	1	0	1	0	0
5826	69	0	30	1	0	1	0	0
5827	69	0	30	1	0	1	0	0
5828	75	0	30	1	0	1	0	0
5829	75	0	30	1	0	1	0	0
5830	77	0	30	1	0	1	0	0
5831	78	0	30	1	0	1	0	0
5832	78	0	30	2	0	2	1	1
5833	7	1	30	3	0	3	1	1
5834	10	1	30	1	0	3	0	1
5835	30	1	30	1	1	4	0	0
79	12	0	31	1	0	1	0	0
80	15	0	31	1	0	1	0	0
81	17	0	31	1	0	1	0	0
82	24	0	31	1	0	1	0	0
83	25	0	31	4	1	4	0	1
84	35	0	31	1	0	1	0	0
85	37	0	31	1	0	1	0	0
86	42	0	31	1	0	1	0	0
87	43	0	31	1	0	1	0	0
88	45	0	31	1	0	1	0	0
89	46	0	31	1	0	1	0	0
90	49	0	31	1	0	1	0	0
91	57	0	31	1	0	1	0	0
92	59	0	31	1	0	1	0	0
93	61	0	31	1	0	1	0	0
94	64	0	31	1	0	1	0	0
95	64	0	31	1	0	1	0	0
96	69	0	31	1	0	1	0	0
97	73	0	31	1	0	1	0	0
98	73	0	31	1	0	3	1	1
99	74	0	31	1	0	1	0	0
100	79	0	31	1	0	1	0	0
101	17	1	31	2	0	2	0	0
1059	8	0	31	1	0	1	0	0
1060	15	0	31	1	0	1	0	0
1061	17	0	31	2	0	2	0	0
1062	19	0	31	1	0	3	1	1
1063	21	0	31	1	0	3	1	1
1064	24	0	31	1	0	1	0	0
1065	27	0	31	2	0	2	1	1
1066	28	0	31	1	0	1	0	0
1067	28	0	31	1	0	1	0	0
1068	28	0	31	1	0	3	1	1
1069	29	0	31	1	0	1	1	1
1070	32	0	31	2	0	2	1	1
1071	40	0	31	1	0	3	1	1
1072	44	0	31	1	0	1	0	0
1073	47	0	31	1	0	1	0	0
1074	47	0	31	1	0	1	0	0
1075	48	0	31	2	0	3	1	1
1076	49	0	31	1	0	1	0	0
1077	54	0	31	1	0	3	1	1
1078	59	0	31	1	0	1	0	0
1079	62	0	31	1	0	1	0	0
1080	63	0	31	1	0	1	1	0
1081	64	0	31	2	0	3	0	1
1082	66	0	31	1	0	1	0	0
1083	66	0	31	2	0	2	0	1
1084	68	0	31	1	0	1	0	0
1085	69	0	31	1	0	1	0	0
1086	69	0	31	2	0	2	0	1
1087	72	0	31	1	0	1	1	1
1088	75	0	31	1	0	1	0	0
1089	75	0	31	2	0	2	1	1
1090	76	0	31	1	0	3	1	1
1091	78	0	31	2	0	2	0	1
1092	81	0	31	1	0	1	0	0
1093	9	1	31	3	1	4	0	1
1094	14	1	31	2	0	2	0	1
1095	17	1	31	3	1	4	0	1
1096	20	1	31	2	0	2	1	0
1097	21	1	31	1	0	1	0	0
1098	24	1	31	1	0	3	1	0
3504	12	0	31	1	0	3	1	1
3505	14	0	31	1	0	3	1	0
3506	19	0	31	1	0	1	0	0
3507	19	0	31	1	0	1	1	1
3508	21	0	31	1	0	1	0	1
3509	24	0	31	1	0	1	0	0
3510	24	0	31	2	0	3	0	1
3511	26	0	31	1	0	1	1	1
3512	30	0	31	1	0	1	0	0
3513	31	0	31	1	0	3	1	1
3514	32	0	31	1	0	1	0	0
3515	33	0	31	1	0	1	1	0
3516	33	0	31	2	0	2	0	1
3517	34	0	31	2	0	2	0	0
3518	38	0	31	1	0	1	0	0
3519	39	0	31	2	1	4	1	1
3520	41	0	31	1	0	1	1	1
3521	44	0	31	3	0	3	0	1
3522	48	0	31	1	0	3	0	1
3523	51	0	31	2	1	4	1	1
3524	57	0	31	2	0	2	1	0
3525	58	0	31	1	0	1	0	0
3526	59	0	31	1	0	3	0	0
3527	66	0	31	1	0	1	0	0
3528	68	0	31	1	0	1	1	1
3529	69	0	31	1	0	1	0	0
3530	81	0	31	1	0	1	0	0
3531	10	1	31	3	0	3	1	1
3532	12	1	31	2	0	2	0	0
3533	14	1	31	1	0	1	1	1
3534	14	1	31	1	0	3	0	1
3535	15	1	31	1	0	3	0	1
3536	17	1	31	1	0	1	0	1
3537	17	1	31	3	0	3	1	1
3538	25	1	31	1	0	1	0	1
5516	21	0	31	3	0	3	0	1
5517	34	0	31	1	0	1	0	0
5518	18	1	31	1	0	3	0	1
5836	7	0	31	1	0	1	0	0
5837	8	0	31	3	0	3	1	1
5838	11	0	31	1	0	1	0	0
5839	15	0	31	1	0	3	1	1
5840	17	0	31	1	0	1	0	0
5841	18	0	31	1	0	1	0	0
5842	18	0	31	1	0	1	0	0
5843	18	0	31	1	0	1	0	0
5844	19	0	31	3	1	4	0	1
5845	24	0	31	1	0	1	0	0
5846	25	0	31	1	0	1	0	0
5847	27	0	31	1	0	1	0	0
5848	27	0	31	1	0	1	0	0
5849	29	0	31	1	0	1	0	0
5850	31	0	31	1	0	1	0	0
5851	31	0	31	1	0	1	0	0
5852	32	0	31	1	0	1	0	0
5853	33	0	31	2	0	3	0	1
5854	34	0	31	1	0	1	0	0
5855	35	0	31	1	0	1	0	0
5856	36	0	31	1	0	1	0	0
5857	36	0	31	1	0	1	0	0
5858	37	0	31	1	0	1	0	0
5859	39	0	31	2	0	2	0	0
5860	48	0	31	1	0	1	0	0
5861	51	0	31	1	0	1	0	1
5862	52	0	31	1	0	1	0	0
5863	53	0	31	1	0	1	0	0
5864	53	0	31	1	0	1	0	0
5865	53	0	31	1	0	1	0	0
5866	54	0	31	1	0	1	0	0
5867	60	0	31	1	0	1	0	0
5868	61	0	31	1	0	1	0	0
5869	62	0	31	1	0	1	0	0
5870	63	0	31	2	0	2	1	1
5871	68	0	31	1	0	1	0	0
5872	73	0	31	1	0	1	0	0
5873	73	0	31	2	0	2	1	1
5874	74	0	31	1	0	1	0	0
5875	78	0	31	1	0	1	0	0
5876	82	0	31	1	0	1	0	0
5877	83	0	31	2	1	4	1	1
5878	2	1	31	3	1	4	0	1
5879	6	1	31	1	0	1	0	0
5880	8	1	31	2	1	4	0	1
5881	12	1	31	3	1	4	1	1
5882	17	1	31	2	0	2	0	1
102	7	0	32	2	0	2	1	1
103	14	0	32	1	0	1	0	0
104	15	0	32	1	0	1	0	0
105	23	0	32	1	0	1	0	0
106	24	0	32	1	0	1	0	0
107	25	0	32	1	0	1	0	0
108	28	0	32	1	0	1	0	0
109	29	0	32	1	0	1	0	0
110	33	0	32	1	0	1	0	0
111	49	0	32	1	0	1	0	0
112	53	0	32	1	0	1	0	0
113	56	0	32	1	0	1	0	0
114	58	0	32	1	0	1	0	0
115	60	0	32	1	0	1	0	0
116	64	0	32	1	0	1	0	0
117	68	0	32	1	0	1	0	0
118	76	0	32	1	0	1	0	0
1099	14	0	32	4	0	4	1	1
1100	15	0	32	3	0	3	1	1
1101	16	0	32	2	0	2	0	1
1102	18	0	32	1	0	3	0	0
1103	20	0	32	2	0	2	1	1
1104	21	0	32	1	0	1	0	0
1105	23	0	32	2	0	2	0	1
1106	24	0	32	1	0	3	0	1
1107	26	0	32	2	0	2	0	1
1108	29	0	32	1	0	1	0	0
1109	29	0	32	1	0	1	0	0
1110	29	0	32	1	0	1	0	0
1111	29	0	32	1	0	1	0	0
1112	29	0	32	2	0	2	0	1
1113	30	0	32	1	0	1	0	0
1114	30	0	32	2	0	3	1	1
1115	32	0	32	1	0	1	1	0
1116	32	0	32	1	0	1	0	0
1117	33	0	32	1	0	1	0	0
1118	35	0	32	1	0	1	0	0
1119	37	0	32	1	0	1	0	1
1120	37	0	32	1	0	3	1	1
1121	38	0	32	1	0	1	0	0
1122	40	0	32	1	0	1	1	1
1123	40	0	32	1	0	1	0	0
1124	42	0	32	1	0	1	1	0
1125	46	0	32	1	0	1	0	0
1126	50	0	32	1	0	1	1	0
1127	50	0	32	2	0	2	1	1
1128	58	0	32	2	0	2	1	1
1129	59	0	32	1	0	1	0	0
1130	60	0	32	1	0	1	1	1
1131	61	0	32	2	0	2	0	1
1132	61	0	32	2	1	4	1	1
1133	68	0	32	1	0	1	0	0
1134	70	0	32	1	0	1	0	0
1135	70	0	32	1	0	1	0	0
1136	71	0	32	1	0	1	0	0
1137	72	0	32	1	0	1	1	1
1138	77	0	32	2	0	3	1	1
1139	79	0	32	1	0	1	0	0
1140	80	0	32	1	0	1	0	0
1141	81	0	32	1	0	1	0	0
1142	82	0	32	1	0	1	1	1
1143	4	1	32	1	0	1	1	1
1144	10	1	32	2	0	2	0	1
1145	12	1	32	3	1	4	0	1
1146	22	1	32	3	0	3	0	1
1147	22	1	32	2	0	3	0	1
1148	32	1	32	4	0	4	0	1
1149	38	1	32	1	0	1	0	0
1150	44	1	32	2	0	2	1	1
1151	58	1	32	3	0	3	0	0
3539	6	0	32	2	0	3	0	1
3540	9	0	32	1	0	3	1	1
3541	12	0	32	1	0	1	0	0
3542	12	0	32	1	0	1	0	0
3543	14	0	32	1	0	1	1	1
3544	15	0	32	1	0	1	1	1
3545	18	0	32	1	0	1	1	1
3546	25	0	32	1	0	1	0	0
3547	30	0	32	1	0	3	1	1
3548	32	0	32	3	0	3	1	0
3549	34	0	32	2	0	3	1	1
3550	36	0	32	1	0	1	0	0
3551	40	0	32	1	0	1	1	1
3552	41	0	32	1	0	1	0	1
3553	42	0	32	1	0	1	1	1
3554	45	0	32	1	0	3	0	0
3555	48	0	32	4	0	4	0	1
3556	49	0	32	3	0	3	0	0
3557	58	0	32	1	0	3	0	0
3558	59	0	32	1	0	1	0	0
3559	60	0	32	2	0	3	0	1
3560	65	0	32	1	0	1	0	0
3561	71	0	32	1	0	1	0	0
3562	73	0	32	1	0	1	0	0
3563	77	0	32	1	0	3	0	1
3564	15	1	32	1	0	1	1	1
3565	15	1	32	2	0	2	1	1
3566	16	1	32	1	0	1	0	1
3567	22	1	32	2	0	2	0	0
3568	25	1	32	3	1	4	0	1
3569	33	1	32	1	0	1	1	1
3570	41	1	32	1	0	3	1	1
5519	13	0	32	2	0	2	0	1
5520	18	0	32	1	0	3	1	1
5521	10	1	32	2	1	4	0	1
5883	6	0	32	1	0	1	1	1
5884	7	0	32	1	0	1	0	0
5885	9	0	32	1	0	1	0	0
5886	18	0	32	1	0	1	0	0
5887	18	0	32	1	0	1	0	0
5888	18	0	32	1	0	1	0	0
5889	21	0	32	1	0	1	0	1
5890	21	0	32	1	0	1	0	0
5891	23	0	32	1	0	1	0	0
5892	23	0	32	1	0	1	0	0
5893	26	0	32	1	0	1	0	0
5894	27	0	32	1	0	1	0	0
5895	27	0	32	2	0	2	0	1
5896	28	0	32	1	1	4	0	1
5897	38	0	32	1	0	1	0	0
5898	38	0	32	2	0	3	0	1
5899	40	0	32	1	0	1	0	0
5900	43	0	32	1	0	1	1	0
5901	46	0	32	1	0	1	0	0
5902	46	0	32	1	0	1	0	0
5903	50	0	32	1	0	1	0	0
5904	51	0	32	1	0	1	0	0
5905	53	0	32	1	0	1	0	0
5906	57	0	32	1	0	1	1	1
5907	67	0	32	1	0	1	0	0
5908	70	0	32	1	0	1	0	0
5909	71	0	32	1	0	1	0	0
5910	72	0	32	1	0	1	0	0
5911	72	0	32	1	0	1	0	0
5912	73	0	32	1	0	1	0	0
5913	74	0	32	1	0	1	0	0
5914	74	0	32	1	0	1	0	0
5915	75	0	32	1	0	1	0	0
5916	76	0	32	1	0	1	0	0
5917	80	0	32	1	0	1	0	0
5918	12	1	32	1	0	1	0	1
5919	12	1	32	2	0	2	0	1
5920	17	1	32	1	0	1	1	0
5921	28	1	32	2	0	2	0	1
5922	48	1	32	2	0	2	0	1
119	14	0	33	1	0	1	0	0
120	14	0	33	1	0	1	0	0
121	18	0	33	1	0	1	0	0
122	18	0	33	1	0	1	0	0
123	18	0	33	1	0	1	0	0
124	19	0	33	1	0	1	0	0
125	21	0	33	1	0	1	1	1
126	21	0	33	1	0	1	0	0
127	31	0	33	1	0	1	1	1
128	34	0	33	1	0	1	0	0
129	35	0	33	1	0	1	0	0
130	35	0	33	1	0	1	0	0
131	41	0	33	2	0	3	1	0
132	49	0	33	1	0	1	0	0
133	51	0	33	1	0	1	0	0
134	54	0	33	1	0	1	0	0
135	55	0	33	1	0	1	1	1
136	56	0	33	1	0	1	0	0
137	57	0	33	1	0	1	0	0
138	59	0	33	1	0	1	0	0
139	67	0	33	1	0	1	0	0
140	68	0	33	2	0	2	1	1
141	68	0	33	2	0	2	1	1
142	73	0	33	1	0	1	0	0
143	78	0	33	1	0	1	0	0
144	80	0	33	1	0	1	0	0
145	82	0	33	1	0	1	0	0
146	1	1	33	4	1	4	0	0
147	5	1	33	3	0	3	0	1
148	13	1	33	2	1	4	1	1
149	50	1	33	1	0	1	0	0
1152	7	0	33	1	0	1	0	0
1153	13	0	33	1	0	3	0	0
1154	15	0	33	1	0	1	0	0
1155	20	0	33	1	0	1	0	1
1156	21	0	33	1	0	1	0	0
1157	21	0	33	1	0	1	0	1
1158	23	0	33	1	0	1	1	0
1159	23	0	33	2	0	2	1	1
1160	23	0	33	1	0	3	0	1
1161	31	0	33	1	0	1	0	0
1162	31	0	33	1	0	1	1	0
1163	31	0	33	1	0	1	0	0
1164	32	0	33	1	0	1	0	0
1165	33	0	33	1	0	1	0	0
1166	33	0	33	1	0	1	0	0
1167	34	0	33	1	0	1	0	0
1168	36	0	33	1	0	1	1	0
1169	42	0	33	1	0	1	0	0
1170	44	0	33	1	0	1	0	0
1171	45	0	33	1	0	3	1	1
1172	45	0	33	1	0	3	0	0
1173	45	0	33	1	1	4	0	1
1174	46	0	33	1	0	1	0	0
1175	52	0	33	1	0	1	0	0
1176	54	0	33	1	0	1	0	0
1177	57	0	33	1	0	1	0	0
1178	58	0	33	1	0	1	0	0
1179	58	0	33	1	0	3	0	1
1180	60	0	33	1	0	1	1	0
1181	64	0	33	1	0	1	0	0
1182	67	0	33	2	0	2	0	1
1183	72	0	33	1	0	1	0	0
1184	73	0	33	1	0	3	1	1
1185	74	0	33	1	0	1	0	0
1186	80	0	33	1	0	3	1	1
1187	4	1	33	2	1	4	0	1
1188	10	1	33	3	0	3	1	1
1189	12	1	33	3	0	3	0	1
1190	13	1	33	2	0	2	0	1
1191	16	1	33	2	0	2	1	1
3571	15	0	33	1	0	1	0	0
3572	17	0	33	2	0	3	0	1
3573	34	0	33	1	0	1	0	0
3574	35	0	33	1	0	1	0	0
3575	37	0	33	1	0	1	0	0
3576	42	0	33	1	0	1	0	0
3577	45	0	33	1	0	1	0	0
3578	48	0	33	1	0	1	0	0
3579	49	0	33	1	0	1	0	1
3580	49	0	33	1	0	1	0	0
3581	59	0	33	1	0	1	0	0
3582	59	0	33	3	0	3	1	1
3583	61	0	33	2	0	2	1	1
3584	61	0	33	2	0	3	0	0
3585	63	0	33	1	0	1	0	0
3586	63	0	33	1	0	1	0	0
3587	63	0	33	1	0	3	1	1
3588	68	0	33	1	0	1	0	0
3589	69	0	33	1	0	1	1	0
3590	71	0	33	1	0	3	0	1
3591	81	0	33	1	0	1	0	0
3592	83	0	33	2	0	3	0	0
3593	83	0	33	3	0	3	1	1
3594	6	1	33	2	0	3	0	1
3595	6	1	33	3	1	4	0	1
3596	7	1	33	4	0	4	0	1
3597	10	1	33	3	1	4	1	1
3598	14	1	33	1	0	1	1	0
3599	14	1	33	2	0	3	0	1
3600	19	1	33	1	1	4	0	1
3601	20	1	33	1	0	1	0	1
3602	24	1	33	1	0	3	0	1
3603	28	1	33	3	1	4	1	1
3604	33	1	33	1	0	3	1	1
3605	58	1	33	2	0	3	0	1
5522	29	0	33	1	0	3	1	1
5523	51	0	33	1	0	1	1	1
5923	11	0	33	1	0	1	0	0
5924	14	0	33	1	0	1	0	0
5925	15	0	33	1	0	1	0	0
5926	15	0	33	1	0	1	0	0
5927	16	0	33	1	0	1	0	0
5928	17	0	33	1	0	1	0	0
5929	19	0	33	1	0	1	0	0
5930	20	0	33	1	0	1	0	0
5931	21	0	33	1	0	1	0	0
5932	22	0	33	1	0	3	0	1
5933	23	0	33	1	0	1	0	0
5934	24	0	33	2	0	2	0	1
5935	24	0	33	2	0	3	0	1
5936	26	0	33	1	0	1	0	0
5937	26	0	33	3	0	3	1	1
5938	29	0	33	1	0	1	0	0
5939	31	0	33	1	0	1	0	0
5940	32	0	33	1	0	1	0	0
5941	40	0	33	1	0	1	0	0
5942	42	0	33	1	0	1	0	0
5943	43	0	33	1	0	1	0	0
5944	45	0	33	1	0	1	0	0
5945	46	0	33	1	0	1	0	0
5946	50	0	33	1	0	1	0	0
5947	52	0	33	1	0	1	0	0
5948	53	0	33	1	0	1	0	0
5949	56	0	33	1	0	1	0	0
5950	57	0	33	1	0	1	0	0
5951	58	0	33	1	0	1	0	0
5952	62	0	33	1	0	1	0	0
5953	62	0	33	1	0	1	0	0
5954	65	0	33	1	0	1	0	0
5955	68	0	33	1	0	1	0	0
5956	68	0	33	1	0	1	0	0
5957	70	0	33	1	0	1	0	0
5958	79	0	33	1	0	1	0	0
5959	80	0	33	3	0	3	0	1
5960	83	0	33	1	0	1	0	0
5961	7	1	33	1	0	1	0	0
5962	8	1	33	3	0	3	0	1
5963	10	1	33	3	1	4	0	1
5964	12	1	33	1	0	1	0	1
5965	13	1	33	3	0	3	0	1
5966	18	1	33	3	0	3	1	1
5967	40	1	33	2	1	4	0	0
150	12	0	34	1	0	1	0	0
151	13	0	34	1	0	1	0	0
152	13	0	34	1	0	1	0	0
153	16	0	34	1	0	1	0	0
154	19	0	34	1	0	1	1	1
155	19	0	34	1	0	1	0	0
156	20	0	34	1	0	1	0	0
157	20	0	34	1	0	1	0	0
158	28	0	34	1	0	3	1	1
159	29	0	34	1	0	1	0	0
160	41	0	34	1	0	1	0	0
161	41	0	34	1	0	1	0	0
162	41	0	34	1	0	3	1	1
163	42	0	34	1	0	1	0	0
164	42	0	34	1	0	1	0	0
165	49	0	34	1	0	1	0	0
166	50	0	34	1	0	1	0	0
167	58	0	34	1	0	1	0	0
168	59	0	34	1	0	1	0	0
169	67	0	34	1	0	1	0	0
170	69	0	34	1	0	1	0	0
171	71	0	34	1	0	1	0	0
172	72	0	34	1	0	1	0	0
173	72	0	34	1	0	1	0	0
174	73	0	34	1	0	1	1	0
175	75	0	34	1	0	1	0	0
176	77	0	34	1	0	1	0	0
177	78	0	34	1	0	1	0	0
178	82	0	34	1	0	1	0	0
1192	8	0	34	1	0	1	1	1
1193	13	0	34	1	0	1	0	0
1194	15	0	34	1	0	1	0	0
1195	16	0	34	1	0	1	0	0
1196	17	0	34	1	0	1	1	1
1197	18	0	34	1	0	1	0	0
1198	20	0	34	1	0	1	0	0
1199	20	0	34	2	0	3	1	1
1200	22	0	34	1	0	1	0	1
1201	22	0	34	1	0	1	0	0
1202	23	0	34	1	0	1	0	0
1203	23	0	34	1	0	1	0	0
1204	23	0	34	1	0	1	0	0
1205	24	0	34	1	0	1	0	0
1206	24	0	34	1	0	3	1	1
1207	25	0	34	1	0	1	1	1
1208	26	0	34	1	0	1	0	0
1209	26	0	34	1	0	1	0	0
1210	27	0	34	1	0	1	1	1
1211	27	0	34	3	0	3	0	1
1212	28	0	34	1	0	1	0	0
1213	28	0	34	1	0	3	0	1
1214	33	0	34	2	0	2	0	0
1215	34	0	34	1	0	3	0	1
1216	37	0	34	1	0	3	1	1
1217	38	0	34	1	0	1	0	0
1218	39	0	34	1	0	1	1	0
1219	39	0	34	1	0	1	0	0
1220	39	0	34	2	0	3	1	1
1221	40	0	34	1	0	1	0	0
1222	40	0	34	1	0	1	0	0
1223	41	0	34	1	0	1	0	0
1224	42	0	34	1	0	1	0	0
1225	43	0	34	1	0	1	0	0
1226	43	0	34	1	0	1	0	1
1227	46	0	34	1	0	1	0	0
1228	46	0	34	1	0	1	1	1
1229	47	0	34	1	0	1	0	0
1230	47	0	34	1	0	1	0	0
1231	47	0	34	1	0	1	0	0
1232	51	0	34	2	0	2	1	1
1233	52	0	34	1	0	1	0	0
1234	52	0	34	1	0	1	0	0
1235	52	0	34	1	0	1	0	0
1236	56	0	34	1	0	1	0	0
1237	57	0	34	1	0	1	0	0
1238	58	0	34	1	0	1	0	0
1239	58	0	34	1	0	3	1	1
1240	59	0	34	1	0	1	1	1
1241	60	0	34	1	0	1	0	0
1242	63	0	34	1	0	1	0	0
1243	64	0	34	1	0	1	0	0
1244	64	0	34	1	0	1	0	0
1245	64	0	34	2	0	2	1	1
1246	64	0	34	1	0	3	1	1
1247	65	0	34	1	0	1	0	0
1248	66	0	34	1	0	1	1	1
1249	66	0	34	1	0	1	0	0
1250	66	0	34	1	0	1	0	0
1251	69	0	34	2	0	3	0	1
1252	73	0	34	1	0	1	1	1
1253	79	0	34	1	0	1	0	0
1254	81	0	34	1	0	1	0	0
1255	82	0	34	1	0	1	0	0
1256	6	1	34	3	0	3	0	1
1257	9	1	34	3	1	4	1	1
1258	10	1	34	3	0	3	0	0
1259	10	1	34	4	1	4	0	1
1260	15	1	34	3	0	3	0	0
1261	25	1	34	1	0	1	0	1
1262	57	1	34	2	0	3	0	1
3606	13	0	34	1	0	1	0	0
3607	14	0	34	3	0	3	0	1
3608	16	0	34	1	0	1	1	0
3609	21	0	34	2	0	2	1	1
3610	21	0	34	2	0	3	0	0
3611	29	0	34	3	0	3	0	1
3612	33	0	34	1	0	1	0	0
3613	36	0	34	1	0	1	1	0
3614	40	0	34	1	0	1	1	1
3615	43	0	34	1	0	1	0	0
3616	53	0	34	1	0	1	0	0
3617	58	0	34	2	0	2	0	1
3618	59	0	34	1	0	1	0	0
3619	60	0	34	2	0	2	1	1
3620	62	0	34	2	0	2	0	0
3621	63	0	34	2	0	2	1	1
3622	73	0	34	2	0	3	1	0
3623	74	0	34	1	0	1	0	0
3624	80	0	34	1	0	1	0	0
3625	80	0	34	1	0	3	0	0
3626	3	1	34	1	0	1	1	1
3627	7	1	34	1	0	3	0	0
3628	7	1	34	4	1	4	1	1
3629	8	1	34	2	0	2	0	1
3630	20	1	34	1	0	3	0	1
3631	21	1	34	1	0	1	0	0
3632	22	1	34	1	0	3	1	1
3633	23	1	34	1	0	1	1	1
3634	33	1	34	2	0	3	1	1
5524	11	0	34	1	0	1	0	0
5525	15	0	34	3	0	3	0	1
5526	55	0	34	1	0	1	0	0
5527	67	0	34	1	0	1	0	0
5528	18	1	34	1	0	3	1	1
5968	13	0	34	1	0	1	0	0
5969	13	0	34	2	0	3	0	1
5970	15	0	34	1	0	1	0	0
5971	17	0	34	1	0	1	0	0
5972	19	0	34	1	0	1	0	0
5973	19	0	34	2	0	3	0	1
5974	21	0	34	1	0	1	0	0
5975	29	0	34	1	0	3	0	1
5976	31	0	34	2	0	2	0	1
5977	33	0	34	1	0	1	0	0
5978	35	0	34	1	0	1	0	0
5979	37	0	34	1	0	1	0	0
5980	37	0	34	2	0	2	0	0
5981	38	0	34	1	0	1	0	0
5982	39	0	34	2	0	2	1	1
5983	42	0	34	1	0	1	0	0
5984	42	0	34	2	0	3	1	1
5985	43	0	34	1	0	1	1	1
5986	44	0	34	1	0	1	0	0
5987	44	0	34	2	0	2	1	1
5988	47	0	34	1	0	1	1	1
5989	49	0	34	1	0	1	0	0
5990	54	0	34	1	0	1	0	0
5991	60	0	34	1	0	1	0	0
5992	64	0	34	1	0	1	0	0
5993	69	0	34	1	0	1	0	0
5994	69	0	34	1	0	1	0	0
5995	70	0	34	1	0	1	1	0
5996	71	0	34	1	0	1	0	1
5997	74	0	34	1	0	1	0	0
5998	78	0	34	1	0	1	0	0
5999	12	1	34	2	0	2	0	1
6000	13	1	34	3	0	3	0	1
6001	21	1	34	2	0	2	0	1
6002	42	1	34	1	0	1	1	1
179	6	0	35	1	0	1	0	0
180	11	0	35	1	0	1	0	0
181	12	0	35	1	0	1	0	0
182	14	0	35	1	0	1	0	0
183	15	0	35	1	0	1	0	0
184	15	0	35	1	0	1	0	0
185	15	0	35	1	0	1	0	0
186	21	0	35	1	0	1	0	0
187	26	0	35	1	0	1	0	0
188	36	0	35	1	0	1	0	0
189	42	0	35	1	0	1	0	0
190	42	0	35	1	0	3	1	1
191	44	0	35	1	0	1	0	0
192	45	0	35	1	0	1	0	0
193	45	0	35	1	0	1	0	0
194	52	0	35	1	0	1	0	0
195	55	0	35	1	0	3	1	1
196	64	0	35	1	0	1	0	0
197	65	0	35	1	0	1	0	0
198	70	0	35	1	0	1	0	0
199	75	0	35	1	0	1	0	0
200	77	0	35	1	0	1	0	0
201	79	0	35	1	0	3	1	1
202	81	0	35	1	0	1	0	0
203	20	1	35	3	0	3	0	1
204	43	1	35	1	0	3	1	1
205	57	1	35	2	1	4	1	1
1263	9	0	35	1	0	1	0	0
1264	13	0	35	1	0	1	0	0
1265	14	0	35	1	0	1	0	0
1266	14	0	35	1	0	1	0	0
1267	15	0	35	1	0	1	0	0
1268	16	0	35	1	0	1	0	0
1269	16	0	35	1	0	1	0	0
1270	16	0	35	1	0	3	1	0
1271	18	0	35	3	0	3	0	1
1272	19	0	35	2	0	2	1	1
1273	20	0	35	1	0	3	0	1
1274	20	0	35	1	0	3	1	0
1275	22	0	35	1	0	1	0	0
1276	24	0	35	1	0	1	0	0
1277	24	0	35	1	0	1	0	0
1278	29	0	35	1	0	1	0	0
1279	29	0	35	1	0	1	0	0
1280	32	0	35	1	0	1	0	0
1281	33	0	35	1	0	3	1	1
1282	35	0	35	1	0	1	0	0
1283	36	0	35	1	0	1	0	0
1284	39	0	35	2	0	3	1	1
1285	44	0	35	1	0	3	1	1
1286	49	0	35	1	0	1	0	0
1287	50	0	35	1	0	1	0	0
1288	50	0	35	1	0	1	0	0
1289	51	0	35	1	0	1	1	1
1290	52	0	35	2	0	2	0	1
1291	55	0	35	2	0	2	1	1
1292	56	0	35	1	0	1	0	0
1293	57	0	35	1	0	1	0	0
1294	57	0	35	4	0	4	0	1
1295	58	0	35	1	0	1	0	0
1296	58	0	35	1	0	1	0	0
1297	58	0	35	1	0	1	0	0
1298	58	0	35	1	0	3	1	1
1299	63	0	35	1	0	1	0	0
1300	63	0	35	1	0	1	0	0
1301	66	0	35	1	0	1	1	1
1302	70	0	35	1	0	1	0	0
1303	72	0	35	1	0	1	0	0
1304	77	0	35	1	0	1	1	1
1305	77	0	35	1	0	1	0	0
1306	79	0	35	3	0	3	0	1
1307	80	0	35	1	0	1	0	0
1308	80	0	35	2	0	2	1	0
1309	81	0	35	1	0	1	0	0
1310	81	0	35	1	0	1	0	0
1311	82	0	35	1	1	4	1	1
1312	1	1	35	4	1	4	0	1
1313	4	1	35	3	1	4	0	1
1314	5	1	35	4	0	4	0	1
1315	6	1	35	2	1	4	0	1
1316	12	1	35	1	0	3	1	1
1317	12	1	35	2	0	3	0	1
1318	12	1	35	4	1	4	0	1
1319	20	1	35	3	1	4	0	0
1320	24	1	35	3	0	3	0	1
1321	31	1	35	2	1	4	0	1
1322	32	1	35	1	0	1	1	1
1323	38	1	35	2	1	4	1	1
3635	15	0	35	1	0	1	0	0
3636	15	0	35	2	0	2	1	1
3637	16	0	35	1	0	1	0	0
3638	16	0	35	1	0	1	0	1
3639	17	0	35	1	0	1	0	0
3640	19	0	35	1	0	1	0	0
3641	22	0	35	3	0	3	0	1
3642	23	0	35	1	0	1	0	1
3643	24	0	35	1	0	1	0	0
3644	24	0	35	1	0	1	0	0
3645	24	0	35	2	0	2	0	1
3646	24	0	35	1	0	3	1	1
3647	25	0	35	2	0	2	0	1
3648	29	0	35	1	0	1	1	1
3649	29	0	35	3	0	3	0	1
3650	31	0	35	1	0	1	0	0
3651	33	0	35	1	0	1	1	1
3652	33	0	35	2	0	3	0	1
3653	33	0	35	3	1	4	1	1
3654	37	0	35	2	0	3	1	1
3655	43	0	35	2	1	4	1	1
3656	45	0	35	1	0	1	0	0
3657	51	0	35	1	0	1	1	0
3658	52	0	35	1	0	1	0	0
3659	53	0	35	1	0	1	0	0
3660	54	0	35	1	0	3	0	1
3661	56	0	35	2	0	2	0	1
3662	57	0	35	1	0	1	0	0
3663	57	0	35	1	0	1	0	0
3664	58	0	35	2	0	3	1	1
3665	61	0	35	1	0	1	0	0
3666	62	0	35	3	0	3	0	1
3667	66	0	35	1	0	3	1	1
3668	69	0	35	1	0	3	1	1
3669	70	0	35	1	0	1	0	1
3670	74	0	35	1	0	1	0	0
3671	75	0	35	1	0	1	0	0
3672	76	0	35	1	0	1	0	0
3673	3	1	35	3	1	4	0	1
3674	6	1	35	3	1	4	0	1
3675	6	1	35	4	1	4	0	1
3676	7	1	35	1	0	3	0	1
3677	10	1	35	1	0	1	1	1
3678	12	1	35	2	0	3	1	1
3679	15	1	35	2	1	4	0	1
3680	19	1	35	1	0	3	1	1
3681	19	1	35	2	0	3	1	1
3682	21	1	35	3	0	3	1	1
3683	33	1	35	2	0	2	0	1
3684	60	1	35	1	0	1	0	0
5529	51	0	35	1	0	1	0	0
5530	70	0	35	1	0	3	1	1
5531	21	1	35	1	1	4	0	1
6003	10	0	35	1	0	1	1	1
6004	15	0	35	1	0	1	0	0
6005	16	0	35	1	0	1	0	0
6006	16	0	35	2	0	3	0	1
6007	19	0	35	1	0	1	0	0
6008	21	0	35	1	0	1	0	0
6009	22	0	35	1	0	1	0	0
6010	22	0	35	1	0	3	0	1
6011	23	0	35	1	0	1	0	1
6012	25	0	35	1	0	1	0	0
6013	35	0	35	1	0	1	0	0
6014	37	0	35	1	0	1	0	0
6015	39	0	35	1	0	3	0	1
6016	41	0	35	2	0	2	1	1
6017	43	0	35	1	0	1	1	0
6018	50	0	35	1	0	1	0	0
6019	50	0	35	1	0	1	0	0
6020	52	0	35	1	0	1	0	0
6021	52	0	35	1	0	1	0	0
6022	57	0	35	1	0	1	0	1
6023	64	0	35	2	0	3	1	0
6024	68	0	35	1	0	1	0	0
6025	70	0	35	1	0	1	1	1
6026	70	0	35	1	0	1	0	0
6027	70	0	35	2	0	2	1	1
6028	72	0	35	1	0	1	0	0
6029	73	0	35	1	0	1	0	0
6030	76	0	35	1	0	1	0	0
6031	79	0	35	1	0	3	1	1
6032	82	0	35	1	0	1	0	0
6033	3	1	35	3	1	4	0	0
6034	27	1	35	3	0	3	0	0
6035	28	1	35	2	0	2	0	1
206	12	0	36	2	0	2	1	1
207	14	0	36	1	0	1	0	0
208	15	0	36	1	0	1	0	0
209	16	0	36	1	0	1	0	0
210	19	0	36	1	0	1	0	0
211	20	0	36	1	0	1	0	0
212	23	0	36	1	0	1	0	0
213	31	0	36	1	0	1	1	0
214	31	0	36	1	0	1	0	0
215	36	0	36	1	0	1	0	0
216	36	0	36	2	0	2	1	1
217	39	0	36	1	0	1	0	0
218	40	0	36	2	0	3	0	1
219	41	0	36	1	0	1	1	1
220	44	0	36	1	0	1	0	0
221	44	0	36	1	0	1	0	0
222	45	0	36	1	0	1	0	0
223	48	0	36	1	0	1	0	0
224	48	0	36	1	0	1	0	0
225	52	0	36	1	0	1	0	0
226	53	0	36	1	0	1	0	0
227	53	0	36	1	0	1	1	0
228	54	0	36	1	0	1	0	0
229	60	0	36	1	0	1	0	0
230	61	0	36	1	0	1	0	0
231	62	0	36	1	0	1	0	0
232	63	0	36	1	0	1	0	0
233	63	0	36	1	0	1	0	0
234	66	0	36	1	0	1	0	0
235	66	0	36	1	0	1	0	0
236	72	0	36	1	0	1	0	0
237	75	0	36	1	0	1	0	0
238	78	0	36	1	1	4	1	1
239	80	0	36	1	0	1	1	0
240	81	0	36	1	0	1	0	0
1324	6	0	36	1	0	1	0	0
1325	8	0	36	2	0	2	0	1
1326	13	0	36	1	0	1	0	0
1327	14	0	36	1	0	1	1	1
1328	14	0	36	1	0	1	0	0
1329	18	0	36	1	0	1	0	0
1330	18	0	36	1	0	1	0	0
1331	19	0	36	1	0	1	0	0
1332	19	0	36	2	0	2	0	1
1333	20	0	36	2	0	3	0	1
1334	23	0	36	4	0	4	0	1
1335	26	0	36	2	0	2	1	1
1336	27	0	36	1	0	1	0	0
1337	27	0	36	2	0	3	1	1
1338	29	0	36	1	0	1	0	0
1339	30	0	36	1	0	3	1	1
1340	32	0	36	1	0	1	0	1
1341	34	0	36	3	0	3	1	1
1342	35	0	36	1	0	1	1	0
1343	35	0	36	2	0	3	1	1
1344	36	0	36	1	0	1	0	0
1345	38	0	36	1	0	1	0	0
1346	38	0	36	3	0	3	0	1
1347	39	0	36	1	0	1	1	1
1348	40	0	36	1	0	1	0	0
1349	40	0	36	1	0	1	0	0
1350	41	0	36	1	0	1	1	0
1351	42	0	36	3	0	3	0	1
1352	43	0	36	2	0	2	0	0
1353	44	0	36	1	0	1	0	0
1354	44	0	36	1	0	1	0	0
1355	44	0	36	1	0	1	0	0
1356	46	0	36	1	0	1	0	0
1357	46	0	36	2	0	2	1	1
1358	48	0	36	2	0	2	1	1
1359	49	0	36	1	0	1	0	0
1360	50	0	36	1	0	1	0	0
1361	52	0	36	1	0	1	1	1
1362	52	0	36	1	0	1	0	1
1363	52	0	36	1	0	3	1	1
1364	53	0	36	1	0	1	1	0
1365	56	0	36	1	0	1	0	0
1366	57	0	36	1	0	1	0	0
1367	61	0	36	1	0	1	0	0
1368	61	0	36	1	0	3	0	1
1369	65	0	36	3	1	4	0	1
1370	69	0	36	1	0	1	0	0
1371	70	0	36	1	0	1	0	0
1372	70	0	36	1	0	1	0	0
1373	70	0	36	1	0	1	0	0
1374	70	0	36	1	0	1	0	1
1375	74	0	36	2	0	2	0	1
1376	75	0	36	1	0	1	0	0
1377	76	0	36	2	0	2	1	1
1378	77	0	36	1	0	1	0	0
1379	78	0	36	1	0	1	0	0
1380	80	0	36	1	0	1	0	0
1381	82	0	36	1	0	1	0	0
1382	82	0	36	1	0	1	0	0
1383	82	0	36	1	0	3	1	0
1384	83	0	36	1	0	1	1	1
1385	4	1	36	2	1	4	0	1
1386	10	1	36	3	1	4	0	1
1387	23	1	36	2	0	2	1	1
1388	36	1	36	2	0	2	1	1
3685	7	0	36	1	0	1	1	0
3686	11	0	36	3	1	4	0	1
3687	12	0	36	1	0	1	1	1
3688	12	0	36	2	0	3	0	1
3689	13	0	36	1	0	1	1	1
3690	14	0	36	2	0	3	0	1
3691	16	0	36	1	0	1	1	1
3692	16	0	36	1	0	1	0	0
3693	17	0	36	1	0	1	1	1
3694	18	0	36	3	0	3	1	1
3695	26	0	36	1	0	1	0	1
3696	27	0	36	1	0	1	0	1
3697	28	0	36	1	0	1	0	1
3698	35	0	36	1	0	1	1	1
3699	40	0	36	1	0	1	0	0
3700	42	0	36	1	0	1	0	0
3701	44	0	36	1	0	1	0	0
3702	45	0	36	1	0	1	0	1
3703	46	0	36	2	0	3	0	1
3704	48	0	36	1	0	3	1	1
3705	49	0	36	1	0	1	1	1
3706	49	0	36	1	0	1	0	0
3707	53	0	36	1	0	1	0	0
3708	54	0	36	1	0	1	0	0
3709	61	0	36	1	0	1	0	0
3710	65	0	36	1	0	1	0	0
3711	70	0	36	1	0	1	1	0
3712	72	0	36	2	0	2	1	1
3713	72	0	36	2	0	3	0	1
3714	76	0	36	1	0	3	1	1
3715	80	0	36	1	0	1	1	0
3716	5	1	36	4	0	4	0	1
3717	12	1	36	2	0	3	1	1
3718	14	1	36	2	0	3	1	1
3719	17	1	36	3	0	3	0	1
3720	18	1	36	3	0	3	1	1
3721	19	1	36	3	0	3	0	1
3722	20	1	36	4	0	4	0	1
3723	22	1	36	1	0	3	1	1
3724	28	1	36	2	0	3	1	1
3725	30	1	36	1	1	4	0	0
5532	7	0	36	2	0	3	0	1
5533	14	0	36	1	0	1	0	0
5534	25	0	36	1	0	1	0	1
5535	55	0	36	2	1	4	0	1
5536	65	0	36	2	0	2	0	1
5537	2	1	36	3	1	4	0	1
5538	4	1	36	3	1	4	0	1
6036	8	0	36	1	0	1	0	0
6037	10	0	36	2	0	2	0	1
6038	11	0	36	1	0	1	0	0
6039	13	0	36	1	0	1	0	0
6040	13	0	36	1	0	1	0	0
6041	14	0	36	1	0	1	0	1
6042	16	0	36	1	0	1	0	0
6043	16	0	36	1	0	1	1	0
6044	16	0	36	1	0	1	0	0
6045	16	0	36	1	0	1	0	0
6046	16	0	36	2	0	3	0	1
6047	17	0	36	1	0	1	0	0
6048	20	0	36	1	0	1	0	0
6049	27	0	36	1	0	1	0	0
6050	27	0	36	1	0	1	0	1
6051	28	0	36	1	0	1	0	0
6052	31	0	36	1	0	1	0	0
6053	32	0	36	2	0	3	0	1
6054	36	0	36	1	0	1	0	0
6055	39	0	36	1	0	1	0	0
6056	44	0	36	1	0	1	0	0
6057	45	0	36	1	0	1	0	0
6058	45	0	36	2	0	2	0	1
6059	46	0	36	1	0	1	0	0
6060	48	0	36	1	0	3	1	1
6061	51	0	36	1	0	1	1	1
6062	52	0	36	1	0	1	0	0
6063	52	0	36	1	0	1	0	0
6064	57	0	36	1	0	1	0	0
6065	60	0	36	1	0	1	0	0
6066	60	0	36	2	0	2	0	1
6067	65	0	36	1	0	1	0	0
6068	66	0	36	1	0	1	0	0
6069	67	0	36	1	0	1	0	0
6070	70	0	36	1	0	1	0	0
6071	72	0	36	1	0	3	1	1
6072	77	0	36	1	0	1	0	0
6073	80	0	36	1	0	1	0	0
6074	83	0	36	1	0	1	0	0
6075	5	1	36	2	0	3	0	1
6076	10	1	36	3	0	3	0	1
6077	10	1	36	2	1	4	0	1
6078	10	1	36	3	1	4	0	1
6079	16	1	36	2	0	3	0	1
6080	23	1	36	3	1	4	0	1
6081	43	1	36	1	0	1	0	1
241	11	0	37	1	0	1	0	0
242	13	0	37	1	0	1	0	0
243	13	0	37	1	0	1	0	0
244	14	0	37	1	0	1	0	0
245	15	0	37	1	0	1	0	0
246	16	0	37	1	0	1	0	0
247	18	0	37	1	0	1	0	0
248	24	0	37	1	0	1	0	0
249	24	0	37	1	0	1	0	0
250	25	0	37	1	0	1	0	0
251	27	0	37	1	0	1	0	0
252	32	0	37	1	0	1	1	1
253	35	0	37	1	0	1	0	0
254	36	0	37	1	0	1	0	0
255	41	0	37	1	0	1	0	0
256	43	0	37	1	0	1	0	0
257	44	0	37	1	0	1	1	1
258	45	0	37	1	0	1	0	0
259	46	0	37	1	0	1	0	0
260	46	0	37	1	0	1	0	0
261	47	0	37	1	0	1	0	0
262	51	0	37	1	0	1	0	0
263	51	0	37	1	0	1	0	0
264	53	0	37	1	0	1	0	0
265	53	0	37	1	0	1	0	0
266	56	0	37	1	0	1	1	0
267	57	0	37	1	0	1	0	0
268	58	0	37	1	0	1	0	0
269	64	0	37	1	0	1	0	0
270	64	0	37	1	0	1	1	1
271	69	0	37	1	0	1	0	0
272	71	0	37	1	0	1	0	0
273	73	0	37	1	0	1	0	0
274	74	0	37	1	0	1	0	0
275	74	0	37	1	0	3	1	1
276	78	0	37	1	0	1	0	0
277	42	1	37	3	1	4	1	1
1389	6	0	37	1	0	1	0	0
1390	8	0	37	1	0	1	0	0
1391	12	0	37	1	0	1	0	0
1392	12	0	37	1	0	1	0	0
1393	12	0	37	1	0	3	1	1
1394	13	0	37	1	0	1	0	0
1395	14	0	37	1	0	1	0	0
1396	14	0	37	1	0	1	0	0
1397	14	0	37	2	0	3	1	1
1398	15	0	37	1	0	1	0	0
1399	17	0	37	1	0	1	0	1
1400	17	0	37	3	0	3	1	1
1401	17	0	37	1	1	4	0	1
1402	20	0	37	1	0	1	0	0
1403	20	0	37	1	0	1	0	0
1404	20	0	37	1	0	1	0	0
1405	23	0	37	1	0	1	1	1
1406	23	0	37	2	0	2	1	1
1407	24	0	37	1	0	1	1	1
1408	25	0	37	2	0	2	0	1
1409	26	0	37	1	0	1	0	0
1410	28	0	37	1	0	1	0	0
1411	31	0	37	1	0	1	0	0
1412	34	0	37	1	0	1	0	0
1413	35	0	37	1	0	1	0	1
1414	37	0	37	1	0	1	0	0
1415	38	0	37	1	0	1	0	0
1416	41	0	37	1	0	1	0	0
1417	41	0	37	1	0	3	1	1
1418	41	0	37	3	0	3	0	1
1419	42	0	37	1	0	1	0	0
1420	42	0	37	1	0	1	0	0
1421	42	0	37	1	0	1	0	0
1422	42	0	37	1	0	1	0	0
1423	42	0	37	2	0	3	0	1
1424	43	0	37	1	0	1	0	0
1425	43	0	37	1	0	1	0	0
1426	47	0	37	1	0	1	0	1
1427	47	0	37	1	0	3	1	1
1428	48	0	37	1	0	3	1	1
1429	49	0	37	1	0	1	0	0
1430	51	0	37	1	0	1	0	0
1431	51	0	37	1	0	1	0	0
1432	53	0	37	1	0	1	1	0
1433	53	0	37	1	0	1	0	0
1434	53	0	37	3	0	3	0	1
1435	53	0	37	1	0	3	1	1
1436	54	0	37	1	0	1	0	0
1437	56	0	37	2	0	2	0	1
1438	57	0	37	1	0	1	0	0
1439	57	0	37	1	0	1	0	0
1440	59	0	37	1	0	1	0	0
1441	59	0	37	1	0	3	1	1
1442	60	0	37	1	0	1	0	0
1443	62	0	37	1	0	1	1	0
1444	64	0	37	2	0	2	1	1
1445	67	0	37	1	0	1	0	0
1446	68	0	37	1	0	1	0	0
1447	71	0	37	1	0	1	0	0
1448	71	0	37	1	0	1	1	1
1449	72	0	37	1	0	1	0	0
1450	74	0	37	1	0	1	0	0
1451	74	0	37	1	0	3	1	1
1452	75	0	37	1	0	1	0	0
1453	75	0	37	1	0	1	1	1
1454	76	0	37	1	0	1	0	0
1455	83	0	37	1	0	1	0	0
1456	3	1	37	2	0	2	0	0
1457	6	1	37	1	0	1	1	0
1458	7	1	37	3	1	4	0	1
1459	14	1	37	2	0	3	0	1
1460	15	1	37	2	0	2	0	1
1461	18	1	37	3	0	3	0	1
1462	57	1	37	1	0	1	0	0
3726	8	0	37	1	0	1	1	0
3727	9	0	37	2	0	3	0	1
3728	12	0	37	1	0	1	0	0
3729	13	0	37	1	0	1	0	0
3730	13	0	37	2	0	2	1	1
3731	15	0	37	1	0	1	0	0
3732	15	0	37	1	0	1	0	0
3733	16	0	37	1	0	3	0	1
3734	18	0	37	1	0	1	0	0
3735	19	0	37	1	0	1	1	1
3736	24	0	37	2	0	3	0	1
3737	26	0	37	1	0	1	0	0
3738	27	0	37	1	0	1	0	0
3739	27	0	37	1	0	3	1	1
3740	27	0	37	2	0	3	1	1
3741	29	0	37	1	0	1	0	0
3742	31	0	37	1	0	1	0	1
3743	31	0	37	1	0	1	0	0
3744	34	0	37	2	0	2	0	1
3745	37	0	37	1	0	1	0	0
3746	37	0	37	3	0	3	0	1
3747	41	0	37	2	0	3	1	1
3748	43	0	37	1	0	1	0	0
3749	49	0	37	1	0	1	0	0
3750	55	0	37	1	0	1	1	0
3751	62	0	37	2	0	3	0	1
3752	65	0	37	1	0	1	0	0
3753	65	0	37	1	0	1	0	0
3754	78	0	37	1	0	1	0	0
3755	78	0	37	1	0	3	1	1
3756	82	0	37	1	0	1	0	0
3757	4	1	37	3	0	3	0	1
3758	11	1	37	1	0	1	0	0
3759	13	1	37	3	0	3	0	1
3760	14	1	37	2	0	3	1	1
3761	14	1	37	3	1	4	0	1
3762	15	1	37	2	0	3	1	1
3763	16	1	37	2	1	4	1	1
3764	17	1	37	1	0	1	0	0
3765	19	1	37	1	0	3	0	1
3766	19	1	37	3	0	3	1	1
3767	20	1	37	1	0	1	0	0
3768	20	1	37	2	1	4	0	1
3769	24	1	37	2	0	2	0	1
3770	24	1	37	2	0	3	1	1
3771	32	1	37	1	0	1	1	1
3772	46	1	37	3	0	3	1	1
5539	63	0	37	1	0	1	0	0
5540	3	1	37	2	1	4	0	1
5541	21	1	37	3	1	4	0	1
6082	9	0	37	1	0	1	0	1
6083	17	0	37	1	0	1	0	0
6084	25	0	37	1	0	1	0	0
6085	25	0	37	3	1	4	0	1
6086	26	0	37	1	0	1	0	0
6087	28	0	37	1	0	1	0	1
6088	34	0	37	1	0	1	0	0
6089	42	0	37	1	0	1	0	1
6090	43	0	37	1	0	1	0	0
6091	54	0	37	1	0	1	0	0
6092	54	0	37	1	0	1	0	0
6093	56	0	37	1	0	1	0	0
6094	57	0	37	1	0	1	0	0
6095	58	0	37	1	0	1	0	0
6096	62	0	37	1	0	1	0	1
6097	62	0	37	1	0	1	0	0
6098	62	0	37	1	0	1	0	0
6099	66	0	37	1	0	1	0	0
6100	70	0	37	1	0	1	0	0
6101	74	0	37	1	0	1	0	0
6102	78	0	37	1	0	1	0	0
6103	79	0	37	1	0	1	0	1
6104	83	0	37	1	0	1	0	0
6105	9	1	37	2	0	3	0	1
6106	10	1	37	2	0	3	1	1
6107	10	1	37	3	0	3	0	0
6108	11	1	37	3	0	3	0	1
6109	12	1	37	3	0	3	1	1
6110	19	1	37	2	0	2	0	1
6111	19	1	37	1	0	3	1	0
6112	19	1	37	2	0	3	0	1
278	14	0	38	1	0	1	0	0
279	14	0	38	1	0	1	0	0
280	15	0	38	1	0	1	0	0
281	18	0	38	1	0	1	0	0
282	20	0	38	1	0	1	0	0
283	20	0	38	1	0	1	0	0
284	28	0	38	1	0	1	0	0
285	28	0	38	1	0	1	0	0
286	30	0	38	1	0	1	0	0
287	33	0	38	1	0	1	0	0
288	35	0	38	1	0	1	1	0
289	37	0	38	1	0	1	0	0
290	37	0	38	1	0	1	0	0
291	40	0	38	1	0	1	0	0
292	43	0	38	1	0	1	0	0
293	43	0	38	1	0	1	0	0
294	54	0	38	1	0	1	0	0
295	54	0	38	1	0	1	0	0
296	55	0	38	1	0	1	0	0
297	55	0	38	1	0	1	0	0
298	56	0	38	1	0	1	0	0
299	64	0	38	1	0	1	0	0
300	68	0	38	1	0	1	0	0
301	69	0	38	1	0	1	0	0
302	71	0	38	1	0	1	1	1
303	73	0	38	1	0	1	0	0
304	73	0	38	1	0	1	0	0
305	16	1	38	2	0	2	1	1
1463	6	0	38	1	0	1	0	0
1464	9	0	38	1	0	1	0	0
1465	12	0	38	1	0	1	0	0
1466	13	0	38	1	0	1	0	0
1467	13	0	38	1	0	1	0	0
1468	15	0	38	1	0	1	0	0
1469	15	0	38	2	0	2	0	1
1470	15	0	38	2	0	3	0	1
1471	16	0	38	1	0	1	0	0
1472	19	0	38	1	0	1	0	0
1473	20	0	38	1	0	1	0	0
1474	20	0	38	1	0	1	0	0
1475	21	0	38	1	0	1	0	0
1476	21	0	38	2	0	2	0	0
1477	21	0	38	3	0	3	1	1
1478	22	0	38	1	0	1	0	0
1479	23	0	38	3	0	3	0	1
1480	24	0	38	2	0	3	1	1
1481	25	0	38	1	0	1	1	1
1482	27	0	38	1	0	1	1	1
1483	30	0	38	1	0	1	0	0
1484	30	0	38	1	0	3	1	1
1485	31	0	38	1	0	1	0	0
1486	32	0	38	1	0	1	0	0
1487	37	0	38	1	0	1	0	0
1488	39	0	38	1	0	1	0	0
1489	39	0	38	1	0	1	0	0
1490	40	0	38	1	0	1	0	0
1491	43	0	38	1	0	1	1	1
1492	43	0	38	1	0	1	1	0
1493	45	0	38	1	0	1	0	0
1494	46	0	38	1	0	1	0	0
1495	47	0	38	1	0	1	0	0
1496	51	0	38	1	0	1	1	1
1497	51	0	38	1	0	1	0	1
1498	51	0	38	1	0	3	0	0
1499	51	0	38	2	0	3	1	0
1500	52	0	38	1	0	1	0	0
1501	52	0	38	1	0	3	1	1
1502	58	0	38	1	0	1	0	0
1503	60	0	38	1	0	1	0	0
1504	61	0	38	1	0	1	0	0
1505	62	0	38	1	0	1	0	0
1506	62	0	38	2	0	2	0	1
1507	63	0	38	1	0	1	1	1
1508	66	0	38	1	0	1	0	0
1509	68	0	38	1	0	1	0	0
1510	72	0	38	1	0	1	0	0
1511	74	0	38	1	0	1	1	0
1512	75	0	38	1	0	1	0	0
1513	76	0	38	2	0	2	0	1
1514	78	0	38	2	0	3	1	1
1515	79	0	38	2	0	3	0	1
1516	80	0	38	1	0	1	0	0
1517	4	1	38	2	1	4	0	1
1518	12	1	38	3	1	4	0	1
1519	14	1	38	2	0	3	1	1
1520	30	1	38	2	0	3	1	1
1521	41	1	38	3	0	3	1	1
1522	60	1	38	1	0	1	1	1
1523	60	1	38	3	1	4	1	1
3773	6	0	38	1	0	1	0	0
3774	6	0	38	2	0	2	0	1
3775	13	0	38	1	0	1	1	1
3776	13	0	38	3	1	4	0	1
3777	14	0	38	2	0	3	1	1
3778	15	0	38	2	0	3	1	1
3779	17	0	38	2	0	2	0	1
3780	19	0	38	1	0	1	0	1
3781	22	0	38	1	0	1	0	0
3782	23	0	38	3	0	3	1	1
3783	26	0	38	1	0	1	0	1
3784	26	0	38	1	0	1	1	1
3785	28	0	38	1	0	1	1	1
3786	32	0	38	1	0	3	0	1
3787	33	0	38	1	0	1	0	0
3788	35	0	38	1	0	1	0	1
3789	43	0	38	1	0	1	0	0
3790	46	0	38	1	0	1	1	1
3791	46	0	38	3	0	3	0	1
3792	47	0	38	1	0	1	1	0
3793	47	0	38	2	0	2	0	1
3794	47	0	38	2	0	2	1	1
3795	49	0	38	1	0	1	1	1
3796	51	0	38	1	0	3	1	1
3797	52	0	38	1	0	1	1	1
3798	52	0	38	1	0	3	0	0
3799	54	0	38	1	0	1	1	0
3800	55	0	38	1	0	1	0	0
3801	57	0	38	1	0	1	1	0
3802	67	0	38	1	0	1	0	1
3803	67	0	38	1	0	1	1	1
3804	67	0	38	1	0	3	0	0
3805	68	0	38	1	0	3	1	1
3806	77	0	38	2	0	2	0	1
3807	78	0	38	1	0	1	0	0
3808	79	0	38	2	1	4	0	1
3809	81	0	38	1	0	1	1	0
3810	82	0	38	1	0	1	1	1
3811	2	1	38	2	1	4	0	0
3812	11	1	38	3	0	3	1	1
3813	16	1	38	2	0	3	0	1
3814	18	1	38	1	0	1	0	1
3815	19	1	38	1	1	4	0	1
3816	21	1	38	1	0	1	0	1
3817	22	1	38	1	0	1	1	1
3818	25	1	38	2	1	4	1	1
3819	31	1	38	1	0	3	0	1
3820	34	1	38	2	0	3	1	1
3821	47	1	38	2	0	2	0	0
5542	74	0	38	1	0	1	0	0
6113	8	0	38	1	0	1	0	0
6114	10	0	38	1	0	1	0	0
6115	10	0	38	2	0	3	0	0
6116	11	0	38	1	0	1	0	0
6117	12	0	38	1	0	1	0	0
6118	13	0	38	2	0	2	1	1
6119	14	0	38	1	0	1	0	0
6120	16	0	38	1	0	1	0	0
6121	17	0	38	1	0	3	1	1
6122	18	0	38	1	0	1	0	0
6123	22	0	38	1	0	1	0	0
6124	24	0	38	1	0	1	0	0
6125	24	0	38	3	0	3	0	1
6126	30	0	38	1	0	1	1	1
6127	40	0	38	1	0	1	0	0
6128	40	0	38	1	0	1	0	0
6129	45	0	38	1	0	1	0	0
6130	46	0	38	1	0	1	0	0
6131	46	0	38	1	0	1	0	0
6132	47	0	38	1	0	1	0	0
6133	47	0	38	1	0	1	0	0
6134	51	0	38	1	0	1	0	0
6135	57	0	38	1	0	1	0	0
6136	59	0	38	1	0	1	0	0
6137	61	0	38	1	0	1	0	0
6138	69	0	38	1	0	1	0	0
6139	69	0	38	1	0	1	0	0
6140	71	0	38	1	0	1	0	0
6141	71	0	38	1	0	1	0	0
6142	71	0	38	1	0	3	0	1
6143	72	0	38	1	0	1	0	0
6144	75	0	38	1	0	1	0	0
6145	76	0	38	1	0	1	0	0
6146	78	0	38	2	0	2	0	1
6147	79	0	38	1	0	1	0	0
6148	80	0	38	1	0	1	0	0
6149	83	0	38	1	0	3	1	1
6150	2	1	38	1	1	4	0	1
6151	3	1	38	3	0	3	0	0
6152	7	1	38	3	1	4	0	1
6153	58	1	38	2	0	3	0	1
306	7	0	39	1	0	1	0	0
307	11	0	39	1	0	1	0	0
308	19	0	39	1	0	1	1	0
309	29	0	39	1	0	1	0	0
310	29	0	39	1	0	1	0	0
311	31	0	39	2	0	2	0	1
312	31	0	39	3	0	3	0	1
313	32	0	39	1	0	1	0	0
314	33	0	39	1	0	1	0	0
315	34	0	39	1	0	1	0	0
316	35	0	39	1	0	1	0	0
317	38	0	39	1	0	1	0	0
318	44	0	39	1	0	1	0	0
319	48	0	39	4	0	4	0	1
320	50	0	39	1	0	1	0	0
321	51	0	39	1	0	1	0	0
322	54	0	39	1	0	1	0	0
323	57	0	39	1	0	1	0	0
324	63	0	39	1	0	1	0	0
325	63	0	39	1	0	1	0	0
326	68	0	39	1	0	1	0	0
327	69	0	39	1	0	1	0	0
328	69	0	39	1	0	1	0	1
329	71	0	39	1	0	1	0	0
330	79	0	39	1	0	1	0	0
331	23	1	39	2	1	4	1	1
332	36	1	39	1	0	3	1	1
333	37	1	39	2	1	4	0	0
1524	12	0	39	1	0	1	1	0
1525	14	0	39	1	0	1	1	1
1526	15	0	39	1	0	1	0	0
1527	15	0	39	1	0	1	0	0
1528	15	0	39	2	0	3	0	0
1529	17	0	39	1	0	1	0	0
1530	19	0	39	1	0	1	1	1
1531	20	0	39	1	0	3	1	1
1532	21	0	39	1	0	1	0	0
1533	22	0	39	1	0	1	0	1
1534	23	0	39	1	0	3	1	0
1535	25	0	39	1	0	1	0	0
1536	25	0	39	1	0	1	0	0
1537	27	0	39	1	0	1	0	0
1538	27	0	39	1	0	1	0	0
1539	28	0	39	2	0	2	1	1
1540	29	0	39	1	0	1	0	0
1541	29	0	39	1	0	1	1	0
1542	29	0	39	1	0	1	0	0
1543	30	0	39	1	0	1	0	0
1544	30	0	39	1	1	4	0	0
1545	31	0	39	1	0	1	0	0
1546	31	0	39	1	0	1	0	0
1547	33	0	39	1	0	1	0	0
1548	33	0	39	2	0	2	0	1
1549	34	0	39	1	0	1	0	0
1550	34	0	39	2	0	2	0	1
1551	34	0	39	3	0	3	0	1
1552	38	0	39	1	0	1	0	0
1553	38	0	39	1	0	1	0	0
1554	38	0	39	3	0	3	0	1
1555	39	0	39	2	0	3	1	1
1556	40	0	39	1	0	3	1	1
1557	42	0	39	1	0	1	0	0
1558	42	0	39	1	0	1	1	0
1559	42	0	39	1	0	1	0	0
1560	44	0	39	1	0	1	0	1
1561	45	0	39	1	0	1	0	0
1562	45	0	39	1	0	1	0	0
1563	46	0	39	3	0	3	1	1
1564	50	0	39	2	0	2	1	1
1565	51	0	39	1	0	1	0	0
1566	52	0	39	3	0	3	0	0
1567	52	0	39	1	0	3	1	1
1568	53	0	39	1	0	1	0	0
1569	55	0	39	1	0	1	1	1
1570	56	0	39	1	0	1	0	0
[truncated: 5,537 more rows]
